# Supplementary material for: Head-to-Head Comparison of BRAF/MEK Inhibitor Combinations Proposes Superiority of Encorafenib Plus Trametinib in Melanoma
Source: Cancers (Basel). 2022 Oct 8;14(19):4930. doi: 10.3390/cancers14194930 (PMC9564158; doi:10.3390/cancers14194930)
Supplement: Supplementary file 1 [file cancers-14-04930-s001.zip]

Archive with 1 entries (1 files):
- cancers-1883595-supplementary.pdf
